# Supplementary material for: Expressing a Target Mimic of miR156fhl-3p Enhances Rice Blast Disease Resistance Without Yield Penalty by Improving SPL14 Expression
Source: Front Genet. 2020 Apr 23;11:327. doi: 10.3389/fgene.2020.00327 (PMC7191088; doi:10.3389/fgene.2020.00327)
Supplement: TABLE S1 — The primers used in this study. [file Table_1.XLSX]

## Sheet: Sheet1
The primers used in this study
Primer Name	Sequence (From 5' to 3')
miR156h-5p stemloop	GTCGTATCCAGTGCAGGGTCCGAGGTATTCGCACTGGATACGACGTGCTC
miR156h-5p-RT-F	TGCCCGTGACAGAAGAGAGT
miR156h-3p stemloop	GTCGTATCCAGTGCAGGGTCCGAGGTATTCGCACTGGATACGACGCTGAC
miR156h-3p-RT-F	AGCCCGGCTCACTTCTCTTT
Universal-R	CAGTGCAGGGTCCGAGGTAT
U6 RT-F	CGATAAAATTGGAACGATACAGA
U6 RT-R	ATTTGGACCATTTCTCGATTTGT
miR156 mimic F	GATCCGCTGACAGAAAGTACAGAAGTGAGCA
miR156 mimic R	GATCTGCTCACTTCTGTACTTTCTGTCAGCG
OX-miR156-F	CGGGGTACCAATCCGTGGATAGGTGTTGCC
OX-miR156-R	ACGCGTCGACTGTAGTAGTGTCGTCGTCCTCC
Ubi-RT-F	GCCCAAGAAGAAGATCAAGAAC
Ubi-RT-R	AGATAACAACGGAAGCATAAAAGTC
Pre-miR156h-RT-F	TCTTCCCTTCGACAGGATAG
Pre-miR156h-RT-R	TCATCATTTCATCTCTCTCTC
MoPot2-RT-F	ACGACCCGTCTTTACTTATTTGG
MoPot2-RT-R	AAGTAGCGTTGGTTTTGTTGGAT
PR1a-RT-F	TGCTATGCTACGTGTTTATG
PR1a-RT-R	AAATACGGCTGACAGTACAG
NAC4-RT-F	TCCTGCCACCATTCTGAGATG
NAC4-RT-R	TTGCAGAATCATGCTTGCCAG
WRKY45-RT-F	CGGGTAAAACGATCGAAAGA
WRKY45-RT-R	TTTCGAAAGCGGAAGAACAG
SPL14-RT-F	CAAGGGTTCCAAGCAGCGTAA
SPL14-RT-F	CAACACGATGGATTGGTCT
Os02g17280-RT-F	CTCGGGAATATGGAGGGTATTTC
Os02g17280-RT-R	ACCACCAGCCAACGATATTAG
Os07g37580-RT-F	CTCTGTTGTGCAGGGAAAGAC
Os07g37580-RT-R	CACACGGAGAAGGGAATAGAAG
